# Supplementary material for: Association between Preoperative Retrograde Hepatic Vein Flow and Acute Kidney Injury after Cardiac Surgery
Source: Diagnostics (Basel). 2022 Mar 12;12(3):699. doi: 10.3390/diagnostics12030699 (PMC8946915; doi:10.3390/diagnostics12030699)
Supplement: Supplementary file 1 [file diagnostics-12-00699-s001.zip]

Archive with 1 entries (1 files):
- diagnostics-1586288-supplementary.pdf
